# Supplementary material for: Transcriptional events co-regulated by hypoxia and cold stresses in Zebrafish larvae
Source: BMC Genomics. 2015 May 15;16(1):385. doi: 10.1186/s12864-015-1560-y (PMC4432979; doi:10.1186/s12864-015-1560-y)
Supplement: Additional file 2: — Genes regulated by hypoxia. [file 12864_2015_1560_MOESM2_ESM.xlsx]

## Sheet: Genes regualted by hypoxia
Genes up-regulated by hypoxia
Gene symbol	Gene description	Entrez gene ID	locus	Control FPKM	Hypoxia FPKM	Fold change	p_value	q_value
hbz	hemoglobin zeta	561790	12:21694943-21706034	2.75814	220.479	79.938	5e-05	0.0076197
ponzr4	plac8 onzin related protein 4	557748	7:23847650-23851383	1.00536	21.1053	20.9928	5e-05	0.0076197
si:dkey-202l22.6	si:dkey-202l22.6	100001880	15:12365834-12372259	1.01316	14.958	14.7638	5e-05	0.0076197
egln3	egl nine homolog 3	406602	17:9776763-9801699	1.2482	14.8702	11.9134	5e-05	0.0076197
hpx	hemopexin	327588	9:33873421-33908992	3.83567	44.5109	11.6045	5e-05	0.0076197
ponzr3	plac8 onzin related protein 3	100004954	7:23842565-23844302	2.10171	22.1912	10.5587	5e-05	0.0076197
hbm	hemoglobin, mu	563335	12:21688548-21689767	1.39278	11.6075	8.33406	5e-05	0.0076197
alas2	aminolevulinate, delta-, synthetase 2	64607	8:21891793-21910619	10.5454	58.2529	5.52399	5e-05	0.0076197
hbbe2	hemoglobin beta embryonic-2	405772	12:21702358-21703122	182.352	996.922	5.46704	5e-05	0.0076197
loc100537766	uncharacterized LOC100537766	100537766	3:61050108-61054522	0.510201	2.7054	5.3026	5e-05	0.0076197
ankrd37	ankyrin repeat domain 37	793783	1:16437300-16453581	1.30053	6.78415	5.21646	5e-05	0.0076197
p4ha1b	prolyl 4-hydroxylase, alpha polypeptide I b	100003675	17:19977555-19997359	2.66307	13.5357	5.08272	5e-05	0.0076197
hbae1	hemoglobin alpha embryonic-1	30597	3:55972045-55972738	40.6027	200.796	4.94538	5e-05	0.0076197
slc4a1a	solute carrier family 4, anion exchanger, member 1a	84703	3:19954853-19983796	19.7381	94.1251	4.76871	5e-05	0.0076197
kel	Kell blood group, metallo-endopeptidase	101882278	16:19322469-19362077	0.358154	1.69473	4.73187	5e-05	0.0076197
mgc173646	hemoglobin subunit beta-like	793447	3:55974333-55975109	33.6859	135.801	4.03137	5e-05	0.0076197
loc100334599	hemoglobin alpha embryonic-1-like	100334599	3:55979220-55979930	29.9974	117.081	3.90302	5e-05	0.0076197
loc402880	uncharacterized LOC402880	402880	24:29154058-29168517	15.9554	60.7414	3.80696	5e-05	0.0076197
hbbe1.1	hemoglobin beta embryonic-1.1	81538	3:55982960-55983723	135.974	507.322	3.73102	5e-05	0.0076197
epb41	erythrocyte membrane protein band 4.1b (elliptocytosis 1, RH-linked)	326287	16:28698050-28739001	2.22706	7.96919	3.57834	5e-05	0.0076197
steap3	STEAP family member 3, metalloreductase	100320152	9:876958-886197	0.832028	2.90361	3.48981	5e-05	0.0076197
nmt1b	N-myristoyltransferase 1b	562651	12:16513676-16523013	3.13788	10.8568	3.45992	5e-05	0.0076197
ryr2b	ryanodine receptor 2b (cardiac)	568463	17:19844189-19883379	0.165395	0.567455	3.43091	5e-05	0.0076197
fgf19	fibroblast growth factor 19	368245	7:54609161-54612729	1.38602	4.67592	3.37363	5e-05	0.0076197
gata1a	GATA binding protein 1a	30481	11:26344483-26352415	1.30643	4.36116	3.33825	5e-05	0.0076197
mb	myoglobin	393558	1:55677270-55684419	27.7582	92.2422	3.32305	5e-05	0.0076197
tubb1	tubulin, beta 1 class VI	558552	6:49833529-49840084	2.22378	7.34678	3.30374	5e-05	0.0076197
rfesd	Rieske (Fe-S) domain containing	550435	21:10253844-10258461	1.53112	4.87324	3.18281	5e-05	0.0076197
ero1l	ERO1-like (S. cerevisiae)	393321	17:14859375-14870878	0.882979	2.80784	3.17996	5e-05	0.0076197
hmbsb	hydroxymethylbilane synthase, b	338290	15:22864930-22877127	4.44195	13.7931	3.10519	5e-05	0.0076197
cpox	coproporphyrinogen oxidase	321294	8:19121104-19138029	6.59801	20.1134	3.04842	5e-05	0.0076197
hbae3	hemoglobin alpha embryonic-3	30601	3:55998268-55999416	688.863	1980.85	2.87553	5e-05	0.0076197
rhd	Rh blood group, D antigen	554272	13:46116953-46143214	0.943629	2.67172	2.83133	5e-05	0.0076197
zgc:175133	zgc:175133	100151756	12:10824210-10850807	0.380746	1.04246	2.73792	5e-05	0.0076197
zgc:193682	zgc:193682	570390	16:26215222-26216421	1.07258	2.90002	2.70378	0.00025	0.0284533
loc566122	neural cell adhesion molecule 1-like	566122	16:47753820-47780485	1.02353	2.76011	2.69665	5e-05	0.0076197
sb:cb207	sb:cb207	321155	11:32110080-32145614	1.17422	3.16124	2.69221	0.0003	0.0317338
nt5c2l1	5'-nucleotidase, cytosolic II, like 1	447810	10:17490577-17573242	7.99867	20.8992	2.61284	5e-05	0.0076197
cyp46a1	cytochrome P450, family 46, subfamily A, polypeptide 1	553543	20:5148019-5185333	0.913333	2.32315	2.5436	5e-05	0.0076197
egln2	egl nine homolog 2 (C. elegans)	559569	15:8410157-8456800	3.67735	9.27582	2.52242	5e-05	0.0076197
urod	uroporphyrinogen decarboxylase	30617	2:27703535-27723973	7.48505	18.449	2.46478	5e-05	0.0076197
blf	bloody fingers	503516	22:10027156-10033844	1.47429	3.63116	2.46299	5e-05	0.0076197
gp9	glycoprotein IX (platelet)	100322009	23:4744164-4747089	1.05913	2.60439	2.459	5e-05	0.0076197
hif1al2	hypoxia-inducible factor 1, alpha subunit, like 2	497283	21:26672078-26807688	1.79001	4.39965	2.45789	5e-05	0.0076197
cd22	CD22 molecule	569162	16:47741392-47753756	0.349936	0.857428	2.45025	5e-05	0.0076197
zgc:112992	zgc:112992	550608	19:11963277-11968322	4.52604	10.8784	2.40352	5e-05	0.0076197
cahz	carbonic anhydrase	30331	2:29192214-29200240	28.3917	67.0235	2.36068	5e-05	0.0076197
mfi2	antigen p97 (melanoma associated) identified by monoclonal antibodies 133.2 and 96.5	565942	6:29805458-29823877	15.1795	35.3933	2.33165	5e-05	0.0076197
themis	thymocyte selection associated	555433	20:1446500-1462565	0.279496	0.648368	2.31978	5e-05	0.0076197
rell2	RELT-like 2	678542	14:9628820-9648763	1.0789	2.47746	2.29628	5e-05	0.0076197
loc101886237	apical endosomal glycoprotein-like	101886237	2:31289454-31295465	0.650738	1.48547	2.28275	5e-05	0.0076197
hif1an	hypoxia-inducible factor 1, alpha subunit inhibitor	373126	13:30176234-30203817	6.74665	14.9261	2.21238	5e-05	0.0076197
tfr1a	transferrin receptor 1a	494477	2:4732754-4763697	10.8387	23.7194	2.18841	5e-05	0.0076197
cyp7a1a	cytochrome P450, family 7, subfamily A, polypeptide 1a	394148	25:341211-344247	1.00629	2.14884	2.13541	5e-05	0.0076197
slc10a4	solute carrier family 10 (sodium/bile acid cotransporter family), member 4	556491	20:23418983-23432239	2.24933	4.7907	2.12983	5e-05	0.0076197
ndufa4	NADH dehydrogenase (ubiquinone) 1 alpha subcomplex, 4	406298	12:10855380-10862381	103.994	220.907	2.12424	5e-05	0.0076197
bcmo1b	beta-carotene 15,15'-monooxygenase 1b	393580	Zv9_scaffold3485:32005-44716	5.83771	12.3894	2.1223	5e-05	0.0076197
loc101882716	transferrin receptor protein 2-like	101882716	23:45396314-45400491	1.89631	3.90975	2.06177	5e-05	0.0076197
si:ch211-106h4.4	si:ch211-106h4.4	559790	2:31313851-31322704	0.754309	1.53837	2.03945	5e-05	0.0076197
si:dkey-25o16.2	si:dkey-25o16.2	564833	1:25633417-25636271	6.63507	13.4855	2.03246	5e-05	0.0076197
si:ch211-103n10.5	si:ch211-103n10.5	559526	8:30566733-30567435	8.8377	17.427	1.97189	5e-05	0.0076197
egln1	egl nine homolog 1	436868	11:32383179-32428757	9.74711	19.057	1.95514	5e-05	0.0076197
hmbsa	hydroxymethylbilane synthase a	394129	5:32157457-32173443	5.8215	11.265	1.93507	5e-05	0.0076197
cox6b1	cytochrome c oxidase subunit VIb polypeptide 1	436968	24:41179011-41183544	92.9828	176.421	1.89735	5e-05	0.0076197
pth2	parathyroid hormone 2	402812	17:33700951-33704781	1.18402	2.23396	1.88676	0.00015	0.0188628
loc100333762	collagen alpha-1(XXII) chain-like	100333762	13:1601937-1657243	3.38335	6.37566	1.88442	5e-05	0.0076197
hephl1	hephaestin-like 1	561607	15:2410837-2462716	2.13478	4.00678	1.87691	5e-05	0.0076197
loc792596	histone deacetylase 4-like	792596	6:38835972-38861628	1.58425	2.95276	1.86383	5e-05	0.0076197
loc101886237	apical endosomal glycoprotein-like	101886237	2:31264413-31275052	0.78747	1.46141	1.85583	5e-05	0.0076197
loc100330105	microtubule-associated proteins 1A/1B light chain 3C-like	100330105	14:48346281-48363086	3.6022	6.63851	1.8429	0.00015	0.0188628
si:ch211-250g4.3	si:ch211-250g4.3	557772	19:39058534-39116473	1.24916	2.29456	1.83689	5e-05	0.0076197
osgn1	oxidative stress induced growth inhibitor 1	393155	6:50645617-50656052	6.8528	12.5084	1.82529	5e-05	0.0076197
sepn1	selenoprotein N, 1	352914	17:24515451-24523469	6.16969	11.2366	1.82125	0.00035	0.0356593
hdr	hematopoietic death receptor	373093	5:29048526-29060730	4.11525	7.48069	1.8178	5e-05	0.0076197
ska1	spindle and kinetochore associated complex subunit 1	436865	10:17573495-17581151	1.39752	2.53261	1.81222	0.0001	0.0136231
adob	2-aminoethanethiol (cysteamine) dioxygenase b	406474	17:43704726-43706532	7.61164	13.7524	1.80676	5e-05	0.0076197
si:ch1073-138d10.2	si:ch1073-138d10.2	334438	23:40466943-40478372	5.41513	9.77796	1.80567	5e-05	0.0076197
zgc:113232	zgc:113232	541546	16:41025169-41055108	3.66466	6.57256	1.7935	5e-05	0.0076197
si:ch211-163b2.2	si:ch211-163b2.2		8:46502000-46504898	2.43666	4.35327	1.78657	0.00035	0.0356593
loc100536887	uncharacterized LOC100536887	100536887	Zv9_NA415:1357-5802	17.1151	30.5111	1.7827	5e-05	0.0076197
tfr1b	transferrin receptor 1b	494478	24:26813671-26827806	1.01259	1.7872	1.76498	5e-05	0.0076197
p4ha2	procollagen-proline, 2-oxoglutarate 4-dioxygenase (proline 4-hydroxylase), alpha polypeptide 2	373132	21:41503344-41537441	5.01308	8.79258	1.75393	5e-05	0.0076197
tfr2	transferrin receptor 2	494476	Zv9_NA897:1068-12905	1.71707	2.97949	1.73521	5e-05	0.0076197
sptb	spectrin, beta, erythrocytic	58040	17:38734185-38767253	9.38268	16.2219	1.72892	5e-05	0.0076197
tmem130	transmembrane protein 130	567635	12:18894579-18902196	1.38939	2.40051	1.72774	0.00015	0.0188628
gfi1b	growth factor independent 1B transcription repressor	100151531	21:15791706-15808219	1.83566	3.171	1.72745	5e-05	0.0076197
adm2a	adrenomedullin 2a	403114	4:8940839-8954181	1.09474	1.88469	1.72158	5e-05	0.0076197
alad	aminolevulinate dehydratase	550338	5:62950449-62990884	9.4387	16.148	1.71083	0.00045	0.043158
loc100537594	myosin heavy chain, fast skeletal muscle-like	100537594	22:270519-275616	1.39439	2.38258	1.7087	5e-05	0.0076197
zgc:161979	zgc:161979	568656	16:48978542-48981385	117.473	200.392	1.70586	5e-05	0.0076197
vegfab	vascular endothelial growth factor Ab	558154	4:5441918-5471161	5.6562	9.59501	1.69637	5e-05	0.0076197
dck	deoxycytidine kinase	474325	21:5869307-5880890	5.744	9.71626	1.69155	5e-05	0.0076197
im:7137886	im:7137886	449866	14:7708851-7712238	2.14626	3.62814	1.69045	5e-05	0.0076197
sid4	secreted immunoglobulin domain 4	567528	1:59519090-59565967	32.6174	54.8931	1.68294	5e-05	0.0076197
uox	urate oxidase	436604	11:8306951-8314069	42.387	71.2511	1.68097	5e-05	0.0076197
plod1a	procollagen-lysine 1, 2-oxoglutarate 5-dioxygenase 1a	777635	8:50009103-50055328	7.6334	12.8136	1.67862	5e-05	0.0076197
sqrdl	sulfide quinone reductase-like (yeast)	550580	25:33451898-33474004	11.4694	19.0609	1.66188	5e-05	0.0076197
cyp1c2	cytochrome P450, family 1, subfamily C, polypeptide 2	100137725	Zv9_scaffold3548:298352-300856	1.84084	3.05348	1.65875	5e-05	0.0076197
ndufa4l2	NADH dehydrogenase (ubiquinone) 1 alpha subcomplex, 4-like 2	100003066	9:156109-160683	2.07792	3.43194	1.65163	5e-05	0.0076197
ncoa4	nuclear receptor coactivator 4	394104	13:3569808-3591139	21.3472	35.0392	1.64139	5e-05	0.0076197
matn3b	matrilin 3b	497645	13:32850946-32859542	4.20032	6.87309	1.63633	5e-05	0.0076197
ak3	adenylate kinase 3	406404	10:10966789-10977896	13.9889	22.8164	1.63104	5e-05	0.0076197
slc43a2b	solute carrier family 43, member 2b	494042	10:24803924-24823200	69.9417	114.049	1.63063	0.00055	0.0498256
zgc:194314	zgc:194314	568476	23:39751631-39753203	3.09692	5.04804	1.63002	5e-05	0.0076197
alkbh6	alkB, alkylation repair homolog 6	317736	5:38250081-38254861	2.47946	4.02148	1.62192	5e-05	0.0076197
slc16a1	solute carrier family 16 (monocarboxylic acid transporters), member 1	368274	6:48918801-48989693	2.51428	4.04555	1.60903	5e-05	0.0076197
abcb10	ATP-binding cassette, sub-family B (MDR/TAP), member 10	100003744	13:24486482-24500702	3.50846	5.63684	1.60664	5e-05	0.0076197
bbox1	butyrobetaine (gamma), 2-oxoglutarate dioxygenase 1 (gamma-butyrobetaine hydroxylase)	572649	7:35639774-35658331	6.29124	10.092	1.60414	5e-05	0.0076197
cox7a2	cytochrome c oxidase, subunit VIIa 2	554103	20:50009215-50016668	46.671	74.6251	1.59896	5e-05	0.0076197
acta1b	actin, alpha 1b, skeletal muscle	407658	13:24502910-24510280	845.664	1348.34	1.59442	5e-05	0.0076197
egln1	egl nine homolog 1 (C. elegans)	436868	13:50154004-50185247	2.60997	4.15502	1.59198	5e-05	0.0076197
gpx7	glutathione peroxidase 7	552981	23:43050108-43062606	3.18757	5.05682	1.58642	5e-05	0.0076197
blvrb	biliverdin reductase B (flavin reductase (NADPH))	436959	18:44559957-44576715	10.0604	15.8851	1.57898	5e-05	0.0076197
zgc:165571	zgc:165571	335309	9:46657348-46671377	52.4488	82.5308	1.57355	0.0001	0.0136231
slc25a37	solute carrier family 25, member 37	387000	8:52576671-52604508	2.02959	3.19092	1.5722	5e-05	0.0076197
klf4b	Kruppel-like factor 4b	65238	2:33044396-33046563	3.66091	5.73644	1.56694	5e-05	0.0076197
anxa3a	annexin A3a	447893	5:40687820-40696080	9.41107	14.6626	1.55802	5e-05	0.0076197
slc2a3	solute carrier family 2 (facilitated glucose transporter), member 3a	436916	19:10307749-10335066	11.536	17.9002	1.55169	5e-05	0.0076197
clec19a	C-type lectin domain family 19, member A	570145	3:31329065-31340458	1.03833	1.60909	1.54969	0.00055	0.0498256
gpia	glucose phosphate isomerase a	246094	25:37001058-37026441	88.3447	135.909	1.53839	5e-05	0.0076197
loc100332904	hematopoietic progenitor cell antigen CD34-like	100332904	6:47401282-47401994	3.46566	5.33065	1.53813	0.00045	0.043158
loc100330953	serine/threonine-protein kinase WNK4-like	100330953	12:4172322-4234230	2.77878	4.25388	1.53084	5e-05	0.0076197
cyp1b1	cytochrome P450, family 1, subfamily B, polypeptide 1	100150054	13:42661700-42673214	0.990649	1.51545	1.52975	5e-05	0.0076197
tspo	translocator protein	450011	6:40509085-40514065	18.8605	28.8144	1.52777	5e-05	0.0076197
zgc:165423	zgc:165423	100101646	3:39534795-39544871	38.3581	58.3785	1.52193	5e-05	0.0076197
hprt1l	hypoxanthine phosphoribosyltransferase 1, like	415146	25:38100143-38111372	4.70524	7.15968	1.52164	5e-05	0.0076197
jmjd6	jumonji domain containing 6	266962	3:61192980-61208839	3.82021	5.79974	1.51817	0.00015	0.0188628
rlf	rearranged L-myc fusion	562452	17:24418290-24430647	4.32564	6.53532	1.51083	5e-05	0.0076197
eno1a	enolase 1a, (alpha)	334116	23:22950591-22972277	232.52	351.097	1.50997	5e-05	0.0076197
mcm10	minichromosome maintenance complex component 10	553396	4:7031280-7049883	0.805333	1.21283	1.50599	0.00015	0.0188628
znf292b	zinc finger protein 292b	566732	20:217310-232690	5.94544	8.94389	1.50433	5e-05	0.0076197
zgc:163073	zgc:163073	100037358	12:6016976-6021136	6.10467	9.16631	1.50152	5e-05	0.0076197
Genes down-regulated by hypoxia
Gene symbol	Gene description	Entrez gene ID	Locus	Control FPKM	Hypoxia FPKM	Fold change	p_value	q_value
he1a	hatching enzyme 1a	569018	22:14195892-14259480	16.7403	0.323564	-51.7372	5e-05	0.0076197
lifrb	leukemia inhibitory factor receptor alpha b	565104	21:20071934-20089326	4.12092	1.02501	-4.02035	5e-05	0.0076197
loc100537819	ovomucoid-like	100537819	14:19091266-19497787	10.1119	3.08837	-3.27419	5e-05	0.0076197
si:ch73-362m14.3	si:ch73-362m14.3	100329977	21:41964900-41968618	3.6831	1.23363	-2.98558	0.00035	0.0356593
clca1	chloride channel accessory 1	334289	15:14142650-14152823	3.62411	1.24237	-2.91709	5e-05	0.0076197
cyp2x12	cytochrome P450 CYP2X12	790965	7:53590870-53600175	0.914842	0.364398	-2.51056	5e-05	0.0076197
gria3b	glutamate receptor, ionotrophic, AMPA 3b	368416	14:12794364-13095388	36.5297	14.6545	-2.49274	5e-05	0.0076197
gck	glucokinase (hexokinase 4, maturity onset diabetes of the young 2)	751668	8:42670731-42682693	3.82955	1.65597	-2.31257	5e-05	0.0076197
mep1b	meprin A, beta	100151009	20:6598626-6637441	2.61875	1.13877	-2.29963	5e-05	0.0076197
npas4	neuronal PAS domain protein 4a	724016	14:31506583-31512448	0.802213	0.350916	-2.28605	5e-05	0.0076197
fads2	fatty acid desaturase 2	140615	25:4189673-4205179	13.0214	6.05543	-2.15036	5e-05	0.0076197
rhcgl1	Rhesus blood group, C glycoprotein, like 1	563826	6:36160284-36170916	11.7273	5.7708	-2.03217	5e-05	0.0076197
rbm45	RNA binding motif protein 45	568524	9:1451710-1472578	1.62071	0.797958	-2.03108	5e-05	0.0076197
loc100535214	uncharacterized LOC100535214	100535214	18:7054755-7056956	12.2491	6.52083	-1.87847	5e-05	0.0076197
si:ch211-203k16.3	si:ch211-203k16.3	559151	20:43019166-43046236	4.49967	2.47612	-1.81722	0.00035	0.0356593
cda	cytidine deaminase	402979	11:3648042-3655227	3.70881	2.07433	-1.78796	5e-05	0.0076197
xkr6	Kell blood group complex subunit-related family, member 6	792104	17:5424083-5493948	1.3729	0.773743	-1.77436	0.00015	0.0188628
lingo3	leucine rich repeat and Ig domain containing 3	100151059	2:58083599-58099561	3.99638	2.28582	-1.74834	0.0001	0.0136231
elovl2	elongation of very long chain fatty acids (FEN1/Elo2, SUR4/Elo3, yeast)-like 2	678614	24:8660416-8688134	12.9494	7.43647	-1.74134	5e-05	0.0076197
dlgap1b	discs, large (Drosophila) homolog-associated protein 1b	571372	24:8835813-9071498	4.06999	2.38039	-1.7098	0.00035	0.0356593
slc34a2a	solute carrier family 34 (sodium phosphate), member 2a	58148	1:13316973-13327647	14.5983	8.57867	-1.7017	5e-05	0.0076197
pklr	pyruvate kinase, liver and RBC	114551	16:57894797-57904429	118.786	70.4318	-1.68654	5e-05	0.0076197
si:dkeyp-51g9.4	si:dkeyp-51g9.4	565296	4:49150451-49296929	0.800975	0.478898	-1.67254	0.0001	0.0136231
cyp2aa9	cytochrome P450, family 2, subfamily AA, polypeptide 9	790957	23:42888155-42901803	1.62758	0.973863	-1.67126	0.0004	0.0396309
si:ch211-273a21.1	si:ch211-273a21.1	100000688	23:11112899-11330956	1.03087	0.623101	-1.65442	5e-05	0.0076197
guca1a	guanylate cyclase activator 1A	140430	4:21278782-21286666	1.46693	0.886911	-1.65397	0.00045	0.043158
zgc:173594	zgc:173594	553552	3:32276513-32278057	3.84778	2.33049	-1.65106	0.00015	0.0188628
gramd3	GRAM domain containing 3	100335008	Zv9_NA384:39157-63677	3.05111	1.85717	-1.64288	5e-05	0.0076197
zgc:136791	zgc:136791	678565	1:55306352-55324593	0.936776	0.572289	-1.63689	0.00025	0.0284533
loc101882539	diacylglycerol kinase theta-like	101882539	Zv9_NA364:2226-13864	2.8759	1.77631	-1.61904	5e-05	0.0076197
slc13a2	solute carrier family 13 (sodium-dependent dicarboxylate transporter), member 2	406537	21:37935151-37953365	29.6187	18.3528	-1.61385	5e-05	0.0076197
zgc:153932	zgc:153932	100009638	12:47019724-47478671	3.00863	1.90142	-1.58231	0.0004	0.0396309
acot12	acyl-CoA thioesterase 12	100536873	10:44271084-44289090	5.39112	3.40755	-1.58211	5e-05	0.0076197
zcchc14	zinc finger, CCHC domain containing 14	796219	25:13323559-13379590	2.60255	1.64809	-1.57913	0.00025	0.0284533
slc13a1	solute carrier family 13 (sodium/sulphate symporters), member 1	387592	25:28790549-28799427	2.97853	1.91123	-1.55843	5e-05	0.0076197
loc101884815	CUGBP Elav-like family member 5-like	101884815	2:53876128-53912269	6.54032	4.29628	-1.52232	0.00025	0.0284533
cux2	cut-like homeobox 2b	565530	8:4244099-4300696	1.63384	1.07714	-1.51683	5e-05	0.0076197
fbp2	fructose-1,6-bisphosphatase 2	445505	5:46432645-46448301	12.6857	8.38988	-1.51202	5e-05	0.0076197
loc101883298	oxysterol-binding protein-related protein 8-like	101883298	4:2269961-2350586	1.94706	1.29051	-1.50875	0.0001	0.0136231
uckl1	uridine-cytidine kinase 1-like 1a	570547	8:23862604-23881508	2.02024	1.34132	-1.50617	0.00025	0.0284533
sac3d1	SAC3 domain containing 1	561420	23:12651417-12719142	2.83248	1.88771	-1.50048	0.00025	0.0284533
