# Supplementary material for: Transcriptional events co-regulated by hypoxia and cold stresses in Zebrafish larvae
Source: BMC Genomics. 2015 May 15;16(1):385. doi: 10.1186/s12864-015-1560-y (PMC4432979; doi:10.1186/s12864-015-1560-y)
Supplement: Additional file 3: — Expression of candidate reference genes. [file 12864_2015_1560_MOESM3_ESM.xlsx]

## Sheet: Sheet1
FPKM values of candidate reference genes detected by RNA-seq
Sample name	ada	smarce1	erp44	ube2e1	gnb1b	rbx1	yipf3	rpl13a	actb1
Control-1	92.2248	64.1716	26.7302	26.9556	21.2275	68.0691	14.8305	1748.59	1440.84
Control-2	94.4798	65.0438	26.4428	27.277	21.3191	68.8261	14.6584	1148.86	1273.26
Control-3	92.9267	65.665	26.5387	27.9154	22.0292	66.7732	14.5465	1646.83	1343.71
Hypoxia-1	93.863	65.0278	26.4453	27.6866	21.8197	68.2519	15.0305	1331.04	1388.38
Hypoxia-2	93.8725	65.7693	25.9687	27.254	21.6699	69.6479	14.4889	1729.96	1457.31
Hypoxia-3	91.6774	66.757	27.0525	28.002	21.9386	70.6403	15.014	1654.78	1521.19
Coefficient value(%)	1.16286	1.33677	1.35172	1.51133	1.5202	1.95183	1.58017	15.8917	6.2822
Relative expression of candidate reference genes calculated using standard curve
Sample name	ada	ube2e1	rpl13a	smarce1	gnb1b	yipf3	erp44	rbx1	actb1
Control-1	372.101	673.612	292.761	378.396	260.958	485.243	430.121	417.456	246.469
Control-2	1103.44	1702.01	807.524	1202.56	1104.52	2125.76	1521.44	1766.92	566.6
Control-3	877.892	1538.32	706.662	1069.4	942.27	1603.33	1316.77	1115.29	478.433
Hypoxia-1	1107.33	1667.94	1035.04	1324.58	1221.3	2163.57	1643.68	1880.77	497.857
Hypoxia-2	336.012	757.956	371.769	473.566	464.741	685.509	686.155	559.3	236.852
Hypoxia-3	314.287	810.813	387.072	398.503	454.312	548.972	503.703	715.642	228.368
