# Supplementary material for: Transcriptional events co-regulated by hypoxia and cold stresses in Zebrafish larvae
Source: BMC Genomics. 2015 May 15;16(1):385. doi: 10.1186/s12864-015-1560-y (PMC4432979; doi:10.1186/s12864-015-1560-y)
Supplement: Additional file 5: — Results of GO enrichment analysis. [file 12864_2015_1560_MOESM5_ESM.xlsx]

## Sheet: Sheet1
Up-regulated genes
GO ID	Description	p-value	Corrected p-value	Cluster frequency	Total frequency	Associated genes
15669	gas transport	1.2134e-11	7.5232e-09	7/88 7.9%	15/10706 0.1%	hbbe1.1 hbbe2 cahz hbz hbae3 hbae1 mb
55114	oxidation-reduction process	3.1665e-11	9.8162e-09	24/88 27.2%	589/10706 5.5%	alkbh6 ndufa4 cyp1c2 sqrdl cyp1b1 cyp46a1 egln3 egln2 p4ha1b hephl1 egln1 bbox1 p4ha2 hif1an jmjd6 uox cpox cox6b1 adob ero1l cyp7a1a gpx7 plod1a rfesd
15671	oxygen transport	2.3047e-10	4.7631e-08	6/88 6.8%	12/10706 0.1%	hbbe1.1 hbbe2 hbz hbae3 hbae1 mb
34101	erythrocyte homeostasis	7.5326e-10	9.3405e-08	8/88 9.0%	39/10706 0.3%	tspo gfi1b alas2 slc25a37 tfr1a slc4a1a gata1a sptb
30218	erythrocyte differentiation	7.5326e-10	9.3405e-08	8/88 9.0%	39/10706 0.3%	tspo gfi1b alas2 slc25a37 tfr1a slc4a1a gata1a sptb
2262	myeloid cell homeostasis	9.3532e-10	9.665e-08	8/88 9.0%	40/10706 0.3%	tspo gfi1b alas2 slc25a37 tfr1a slc4a1a gata1a sptb
48872	homeostasis of number of cells	2.5356e-09	2.2458e-07	8/88 9.0%	45/10706 0.4%	tspo gfi1b alas2 slc25a37 tfr1a slc4a1a gata1a sptb
33014	tetrapyrrole biosynthetic process	2.9869e-09	2.3149e-07	6/88 6.8%	17/10706 0.1%	alad alas2 cpox hmbsb urod hmbsa
33013	tetrapyrrole metabolic process	4.055e-08	2.6362e-06	6/88 6.8%	25/10706 0.2%	alad alas2 cpox hmbsb urod hmbsa
35162	embryonic hemopoiesis	4.2519e-08	2.6362e-06	7/88 7.9%	42/10706 0.3%	tspo alas2 slc25a37 tfr1a slc4a1a gata1a sptb
30099	myeloid cell differentiation	5.8734e-08	3.3105e-06	8/88 9.0%	66/10706 0.6%	tspo gfi1b alas2 slc25a37 tfr1a slc4a1a gata1a sptb
44710	single-organism metabolic process	6.8421e-08	3.5351e-06	32/88 36.3%	1464/10706 13.6%	cyp1b1 egln3 egln2 pth2 egln1 bbox1 alas2 hif1an p4ha2 cpox cox6b1 abcb10 gpx7 cyp7a1a ero1l tubb1 ndufa4 alkbh6 cyp1c2 sqrdl hprt1l cyp46a1 cahz ak3 hephl1 p4ha1b jmjd6 uox adob urod plod1a rfesd
42541	hemoglobin biosynthetic process	2.9095e-07	1.3876e-05	4/88 4.5%	8/10706 0.0%	alas2 cpox tfr1b tfr1a
20027	hemoglobin metabolic process	8.6192e-07	3.8171e-05	4/88 4.5%	10/10706 0.0%	alas2 cpox tfr1b tfr1a
42592	homeostatic process	1.0363e-06	4.2834e-05	11/88 12.5%	209/10706 1.9%	tspo gfi1b alas2 ryr2b mfi2 slc25a37 tfr1b tfr1a slc4a1a gata1a sptb
6779	porphyrin-containing compound biosynthetic process	2.8798e-06	0.00011159	4/88 4.5%	13/10706 0.1%	alad alas2 cpox urod
30097	hemopoiesis	3.8487e-06	0.00014037	9/88 10.2%	151/10706 1.4%	tspo gfi1b alas2 themis slc25a37 tfr1a slc4a1a gata1a sptb
48534	hematopoietic or lymphoid organ development	5.5834e-06	0.00019232	9/88 10.2%	158/10706 1.4%	tspo gfi1b alas2 themis slc25a37 tfr1a slc4a1a gata1a sptb
2520	immune system development	7.1997e-06	0.00023494	9/88 10.2%	163/10706 1.5%	tspo gfi1b alas2 themis slc25a37 tfr1a slc4a1a gata1a sptb
6778	porphyrin-containing compound metabolic process	1.5033e-05	0.00046604	4/88 4.5%	19/10706 0.1%	alad alas2 cpox urod
55072	iron ion homeostasis	2.7842e-05	0.00082201	4/88 4.5%	22/10706 0.2%	mfi2 slc25a37 tfr1b tfr1a
55076	transition metal ion homeostasis	4.725e-05	0.0013316	4/88 4.5%	25/10706 0.2%	mfi2 slc25a37 tfr1b tfr1a
55065	metal ion homeostasis	5.2982e-05	0.0014282	5/88 5.6%	50/10706 0.4%	ryr2b mfi2 slc25a37 tfr1b tfr1a
18160	peptidyl-pyrromethane cofactor linkage	6.6802e-05	0.001534	2/88 2.2%	2/10706 0.0%	hmbsb hmbsa
18126	protein hydroxylation	6.6802e-05	0.001534	2/88 2.2%	2/10706 0.0%	hif1an jmjd6
46501	protoporphyrinogen IX metabolic process	6.6802e-05	0.001534	2/88 2.2%	2/10706 0.0%	alas2 urod
6782	protoporphyrinogen IX biosynthetic process	6.6802e-05	0.001534	2/88 2.2%	2/10706 0.0%	alas2 urod
55080	cation homeostasis	0.00016163	0.0035791	5/88 5.6%	63/10706 0.5%	ryr2b mfi2 slc25a37 tfr1b tfr1a
50801	ion homeostasis	0.00023212	0.0049625	5/88 5.6%	68/10706 0.6%	ryr2b mfi2 slc25a37 tfr1b tfr1a
6875	cellular metal ion homeostasis	0.00025414	0.0052523	4/88 4.5%	38/10706 0.3%	ryr2b mfi2 tfr1b tfr1a
30003	cellular cation homeostasis	0.00031074	0.0060616	4/88 4.5%	40/10706 0.3%	ryr2b mfi2 tfr1b tfr1a
46148	pigment biosynthetic process	0.00033574	0.0060616	3/88 3.4%	17/10706 0.1%	hprt1l alas2 urod
6879	cellular iron ion homeostasis	0.00033574	0.0060616	3/88 3.4%	17/10706 0.1%	mfi2 tfr1b tfr1a
44765	single-organism transport	0.00034144	0.0060616	19/88 21.5%	987/10706 9.2%	slc43a2b cahz mfi2 rhd slc10a4 slc4a1a hbbe1.1 slc16a1 jmjd6 hbbe2 ryr2b hbz cox6b1 hbae3 abcb10 slc25a37 zgc:112992 hbae1 mb
6873	cellular ion homeostasis	0.00034219	0.0060616	4/88 4.5%	41/10706 0.3%	ryr2b mfi2 tfr1b tfr1a
18198	peptidyl-cysteine modification	0.00039653	0.0063669	2/88 2.2%	4/10706 0.0%	hmbsb hmbsa
1901566	organonitrogen compound biosynthetic process	0.00040023	0.0063669	8/88 9.0%	217/10706 2.0%	hprt1l alad alas2 cpox hmbsb pth2 urod hmbsa
48821	erythrocyte development	0.0004005	0.0063669	3/88 3.4%	18/10706 0.1%	slc25a37 gata1a sptb
46916	cellular transition metal ion homeostasis	0.0004005	0.0063669	3/88 3.4%	18/10706 0.1%	mfi2 tfr1b tfr1a
2376	immune system process	0.00050987	0.007903	9/88 10.2%	283/10706 2.6%	tspo gfi1b alas2 themis slc25a37 tfr1a slc4a1a gata1a sptb
61515	myeloid cell development	0.00055291	0.0083611	3/88 3.4%	20/10706 0.1%	slc25a37 gata1a sptb
48878	chemical homeostasis	0.00065476	0.009478	5/88 5.6%	85/10706 0.7%	ryr2b mfi2 slc25a37 tfr1b tfr1a
18065	protein-cofactor linkage	0.00065735	0.009478	2/88 2.2%	5/10706 0.0%	hmbsb hmbsa
55082	cellular chemical homeostasis	0.00068101	0.0095961	4/88 4.5%	49/10706 0.4%	ryr2b mfi2 tfr1b tfr1a
65008	regulation of biological quality	0.00073121	0.010074	11/88 12.5%	428/10706 3.9%	tspo gfi1b alas2 ryr2b mfi2 slc25a37 tfr1b tfr1a slc4a1a gata1a sptb
42440	pigment metabolic process	0.00095862	0.012921	3/88 3.4%	24/10706 0.2%	hprt1l alas2 urod
51188	cofactor biosynthetic process	0.0019696	0.025982	4/88 4.5%	65/10706 0.6%	alad alas2 cpox urod
6783	heme biosynthetic process	0.0023163	0.029919	2/88 2.2%	9/10706 0.0%	alas2 urod
6810	transport	0.0026413	0.03342	22/88 25.0%	1446/10706 13.5%	slc43a2b ndufa4 cahz mfi2 rhd slc10a4 slc4a1a hbbe1.1 slc16a1 jmjd6 hpx hbbe2 ryr2b hbz cox6b1 hbae3 abcb10 slc25a37 ero1l zgc:112992 hbae1 mb
51234	establishment of localization	0.0031391	0.038925	22/88 25.0%	1466/10706 13.6%	slc43a2b ndufa4 cahz mfi2 rhd slc10a4 slc4a1a hbbe1.1 slc16a1 jmjd6 hpx hbbe2 ryr2b hbz cox6b1 hbae3 abcb10 slc25a37 ero1l zgc:112992 hbae1 mb
6144	purine nucleobase metabolic process	0.0035011	0.042563	2/88 2.2%	11/10706 0.1%	HPRT1L UOX
Down-regulated genes
GO ID	Description	p-value	Corrected p-value	Cluster frequency	Total frequency	Associated genes
15698	inorganic anion transport	0.0003458	0.044456	3/22 13.6%	68/10710 0.6%	rhcgl1 slc13a1 slc34a2a
6091	generation of precursor metabolites and energy	0.00066627	0.044456	3/22 13.6%	85/10710 0.7%	gck pklr fads2
6811	ion transport	0.00084645	0.044456	6/22 27.2%	577/10710 5.3%	gria3b rhcgl1 slc13a1 slc13a2 zgc:173594 slc34a2a
6814	sodium ion transport	0.00092137	0.044456	3/22 13.6%	95/10710 0.8%	rhcgl1 slc13a1 slc13a2
6633	fatty acid biosynthetic process	0.0016922	0.045387	2/22 9.0%	30/10710 0.2%	elovl2 fads2
6096	glycolysis	0.0023003	0.045387	2/22 9.0%	35/10710 0.3%	gck pklr
72330	monocarboxylic acid biosynthetic process	0.0023003	0.045387	2/22 9.0%	35/10710 0.3%	elovl2 fads2
30001	metal ion transport	0.0025546	0.045387	4/22 18.1%	288/10710 2.6%	rhcgl1 slc13a1 slc13a2 zgc:173594
6820	anion transport	0.0030395	0.045387	3/22 13.6%	144/10710 1.3%	rhcgl1 slc13a1 slc34a2a
6007	glucose catabolic process	0.0037802	0.045387	2/22 9.0%	45/10710 0.4%	gck pklr
46365	monosaccharide catabolic process	0.0039471	0.045387	2/22 9.0%	46/10710 0.4%	gck pklr
19320	hexose catabolic process	0.0039471	0.045387	2/22 9.0%	46/10710 0.4%	gck pklr
46133	pyrimidine ribonucleoside catabolic process	0.0041043	0.045387	1/22 4.5%	2/10710 0.0%	cda
46087	cytidine metabolic process	0.0041043	0.045387	1/22 4.5%	2/10710 0.0%	cda
9972	cytidine deamination	0.0041043	0.045387	1/22 4.5%	2/10710 0.0%	cda
6216	cytidine catabolic process	0.0041043	0.045387	1/22 4.5%	2/10710 0.0%	cda
6631	fatty acid metabolic process	0.0041174	0.045387	2/22 9.0%	47/10710 0.4%	elovl2 fads2
44724	single-organism carbohydrate catabolic process	0.0044682	0.045387	2/22 9.0%	49/10710 0.4%	gck pklr
55082	cellular chemical homeostasis	0.0044682	0.045387	2/22 9.0%	49/10710 0.4%	gck zgc:173594
16052	carbohydrate catabolic process	0.0048323	0.046632	2/22 9.0%	51/10710 0.4%	gck pklr
6006	glucose metabolic process	0.0052097	0.04788	2/22 9.0%	53/10710 0.4%	gck pklr
46135	pyrimidine nucleoside catabolic process	0.0061504	0.049459	1/22 4.5%	3/10710 0.0%	cda
38	very long-chain fatty acid metabolic process	0.0061504	0.049459	1/22 4.5%	3/10710 0.0%	elovl2
42761	very long-chain fatty acid biosynthetic process	0.0061504	0.049459	1/22 4.5%	3/10710 0.0%	elovl2
