# Supplementary material for: Transcriptional events co-regulated by hypoxia and cold stresses in Zebrafish larvae
Source: BMC Genomics. 2015 May 15;16(1):385. doi: 10.1186/s12864-015-1560-y (PMC4432979; doi:10.1186/s12864-015-1560-y)
Supplement: Additional file 7: — Primers used for qPCR and 5′RACE. [file 12864_2015_1560_MOESM7_ESM.xlsx]

## Sheet: Sheet1
Primers used for qPCR
Gene symbol	Accession number	Gene description	Foword (5'-3')	Reverse (5'-3')	Amplicon size (bp)	Amplification efficiency (%)
hmbsb-P1	NM_001024388	hydroxymethylbilane synthase, b	ATGAATGCGAAGCTACGGCAGTTT	CATCACTGTCCTGGAGGTTTGTCTTT	103	91.5
hmbsb-P2	NM_001024388	hydroxymethylbilane synthase, b	AATATGCCAGGGACAGTGATGGAAGA	CTCCTTGAGCTTCTCCACGACACT	110	92.5
ak3	NM_213130	adenylate kinase 3	TGTGGACTCTGTAATCAACCTGGA	GGCTCTCCTGTTACATCATCAAGAC	150	93.1
cpox	NM_001040094	coproporphyrinogen oxidase	AGCAGGTCAGGAGAGGCAGAT	GCAGTAAGTGGCAGAGACATCAG	121	95.9
hbm	NM_001082834	hemoglobin, mu	GCCTACCAACTGCGAATACATCCTA	GCTGAGAATGCCGACAGAAACTTG	140	104.2
hbz	XM_680270	hemoglobin zeta	AGATCGTCGGTGGACTCGGT	CCAGCAGACAGTGAGACAGGAG	138	90.1
hif1an	NM_201496	hypoxia-inducible factor 1, alpha subunit inhibitor	GCCTCTATCCTTATCCAGTCCATCA	CAGCCTCATACCCAACAGCATTT	114	93.2
ncoa4	NM_201129	nuclear receptor coactivator 4	TACCACTTCAGCACAAACCCTCAT	ACGAATCGGCAACTTCTCCTTCA	150	90
osgn1	NM_200186	oxidative stress induced growth inhibitor 1	ATGCGATGGAAGGCTCAATGTTG	AGTGCTGGTAGTATGAGGCAATCT	150	98.7
p4ha1b	NM_214691	prolyl 4-hydroxylase, alpha polypeptide I b	TTATCAGCAGCACTAGAGCAACATC	CAACAGGAACCAAGCCAACATCA	94	90.6
urod	NM_131347	uroporphyrinogen decarboxylase	CTGCCATCATCTTCTCCGACATC	CTCAGGCTCCTTCAGTGGTTCT	110	90
tfr1a	NM_001009917	transferrin receptor 1a	TCTCATCTCCAACCGATTCAACCA	AAGGTCTGGAACGCATAGGAAGG	118	95.3
fads2	NM_131645	fatty acid desaturase 2	CCGTGGAGTATGGCGTTAAGAAGA	TGGAACTGGAAATACACTGGGATGA	109	95.2
mep1b	NM_001076621	meprin A, beta	ACTTGATCTGGTGGAAGGAGACATT	AAGAAGTACGGCACAGTGGTAGG	102	94.3
elovl2	NM_001040362	elongation of very long chain fatty acids	AGTGGACAGCCTATTTGGAGAAAGA	TTGTTAGGAGGTAGGTGATGGTGAG	104	100.1
slc34a2a	NM_131624	solute carrier family 34 (sodium phosphate), member 2a	CGTCTTCACATCGGCTATAACTCCT	TGGCGGCTAATATTGCAGTAGTAGT	119	90
slc13a2	NM_213452	solute carrier family 13 (sodium-dependent dicarboxylate transporter), member 2	ACGCCATCGCCTTCTCTTACG	GGTGTCTAGCTTGAACATTGCCATT	137	95.8
ada	NM_001002646	adenosine deaminase	GAGGAAGCCGTCAGAAGTAATGTG	TCCGTGCCCAATGCGTTCA	114	102.2
smarce1	NM_201298	SWI/SNF related, matrix associated, actin dependent regulator of chromatin, subfamily e, member 1	ACCTCTGCCAGCGAGACCAA	TGTGCCTTGCTCAGCCTCCT	105	99.9
erp44	NM_200892	endoplasmic reticulum protein 44	TGGCATGATGATGAAGCGAGAGTA	AATGATGGTGCGTCTGCTCCTAT	148	96.3
ube2e1	NM_001103116	ubiquitin-conjugating enzyme E2E 1	AGTGCTACTGTCTATCTGCTCTCTG	CTATCCTGTCGTGTTCTGGTCTGT	110	96.3
gnb1b	NM_213481	guanine nucleotide binding protein (G protein), beta polypeptide 1b	TCTTGCTGCCGCTTCCTTGA	AGCCAGAGACAGACTCATCACATC	141	91.1
rbx1	NM_001083544	ring-box 1	ACAGAGAGTGGGAGTTTCAGAAGT	GCTCAGGAAAGGACATCTTGGAAG	90	92.2
rpl13a	NM_212784	ribosomal protein L13a	CCGCAAGAGAATGAACACCAACC	AACACCTTCAGCCTGTCCAGAG	141	90.5
yipf3	NM_199907	Danio rerio Yip1 domain family, member 3 (yipf3)	CACAGAGGAGGACAACGGAGAATA	TCCTGCCTGCCATACCTCATCT	100	104.3
hephl1	NM_001105110	hephaestin-like 1	CAGCATTCAGCCACACGGTCT	CTTCAATCACTCTCCAGCGATAGGT	125	105
mb	NM_200586	myoglobin	TTATGCGGCTAACGGAGGAGAAG	CAGATCACCCTGAGAAATCCCAGAA	103	102.9
steap3	XM_002663293	STEAP family member 3, metalloreductase	GTTACACAGCACAGACTCATCAATG	CCACAGGACAGGTACAACTCAGA	110	105
tpma	NM_131105	alpha-tropomyosin	TACAAAGCCATCAGCGAGGAG	GCGGCAACAAAGAAAAGAAGA	147	91.3
tnnt3b	NM_181653	troponin T3b, skeletal, fast	GCCAAAGTTCAAACCAAGTGC	GCTCAAAGTGGGCATCAATCA	128	105
Primers used for 5'RACE
Primer name		Primer sequence 5'-3'
5' RACE outer primer		CGCGGATCCACAGCCTACTGATGATCAGTCGATG
5' RACE inner primer		CATGGCTACATGCTGACAGCCTA
hmbsb-5'-R1		CTGTTGGCAAGTCTTTCAAAGAGTG
hmbsb-5'-R2		TCCACGACACTGTCTGTCTGGATC
